# Supplementary material for: Quantitative computed tomography phenotypes, spirometric parameters, and episodes of exacerbation in heavy smokers: An analysis from South America
Source: PLoS One. 2018 Oct 11;13(10):e0205273. doi: 10.1371/journal.pone.0205273 (PMC6181358; doi:10.1371/journal.pone.0205273)
Supplement: S1 File. Dataset — (XLSX) [file pone.0205273.s001.xlsx]

## Sheet: Data
Order	Gender	Age	BMI	Ethnicity	Pack-years	Exacerbation episode (binary)	Phenotype	FEV1(%)	FVC (%)	FEV1/FVC	UL LAA%	Total LAA%	Total Lung Volume (L)	AWT	WA%	GOLD
149	0	62	22.3	1	43	0	0	100	99.5	0.88716	0.3	0.2	3.11155	1.1795	58.8357	I
170	0	60	29.5	1	87	1	0	100	114.8	0.722467	1	0.9	4.80716	1.38125	74.9575	I
97	0	61	26.8	1	55.5	0	0	100	113.5	0.865079	1.6	0.9	4.59068	1.2195	55.4062	I
151	0	61	21.3	1	44	0	0	83.3	84.7	0.815217	1.3	1	4.22166	1.21275	70.9285	I
144	1	61	31.1	0	74	0	0	99.4	92.7	0.830664	0.3	1.1	4.04985	1.24525	71.7515	I
121	0	75	26.5	1	34.8	0	0	100	91.8	0.911392	1.2	1.1	3.73482	1.20425	64.4668	I
82	1	52	20.1	0	40	0	0	100	103.2	0.829978	1.3	1.1	6.54852	1.1875	61.0472	I
122	0	74	29.3	1	108	0	0	82.1	80.3	0.823129	1.7	1.1	3.82054	1.267	58.1925	I
91	0	55	22	0	40	0	0	100	123.3	0.812987	1	1.2	6.20743	1.1655	56.0348	I
108	0	53	21.6	1	39	0	0	100	105.5	0.865854	1.1	1.2	3.84542			I
62	0	68	23.2	1	60	0	0	100	102.3	0.913265	2.4	1.2	4.0088	1.21725	52.8575	I
140	0	63	20.1	0	45	0	0	100	106.7	0.791339	1.2	1.3	4.26497	1.14925	77.28	I
89	1	57	27.1	0	58.5	0	0	100	114.5	0.745358	1.3	1.3	6.20373	1.20375	65.929	I
27	0	60	19.4	0	60	0	0	97.1	102.3	0.773585	1.7	1.3	4.25401	1.22125	56.765	I
18	1	72	21.1	1	62	0	0	100	102.6	0.795455	1.9	1.4	5.8064	1.20325	56.4905	I
110	0	61	27.3	1	30	1	0	100	92.7	0.940789	2.5	1.6	2.92189	1.1685	74.2777	I
77	1	62	26.6	1	51	0	0	93.4	95.1	0.784173	2.3	1.9	4.15461	1.20475	65.097	I
138	0	57	28.1	0	60	0	0	89.4	86.8	0.863415	1.9	2.1	3.89826	1.20075	58.5337	I
116	1	70	24.5	1	54	0	0	100	108.5	0.871429	3.5	2.1	5.77817	1.18725	66.0618	I
1	1	61	25.5	1	46	0	0	100	93.7	0.847134	1.7	2.3	5.5228	1.2075	55.4597	I
159	0	63	30.4	0	94	0	0	93.8	88.2	0.88785	2	2.3	4.37581	1.236	72.9022	I
20	0	63	22.2	0	49	0	0	100	130	0.847273	2.1	2.5	5.53136	1.162	58.8285	I
109	0	57	25.1	1	34	0	0	81.5	96.3	0.714286	2.2	2.8	4.85893	1.1815	66.994	I
92	1	57	29.1	1	40	0	0	100	129.7	0.771203	2.7	2.8	6.95791	1.19975	63.292	I
100	1	57	35.4	0	88	0	0	90.7	89.2	0.807692	1.5	2.9	6.39878	1.3515	67.611	I
106	0	57	37.7	1	107.5	0	0	100	99.8	0.904762	1.5	3	3.90254	1.155	54.8912	I
65	0	64	22.2	0	49.5	0	0	100	133.1	0.785441	2.3	3	4.27363	1.1935	58.6575	I
156	1	56	29.4	1	64.5	0	0	87.5	81.6	0.857143	2.5	3	4.88397	1.3135	60.5185	I
119	0	64	40.1	0	79.5	1	0	83.6	87.1	0.792135	3.6	3.2	4.86193	1.1795	70.2782	I
117	0	55	28.2	1	40	0	0	100	99.1	0.903226	4.4	3.2	3.82281	1.23675	67.0915	I
113	1	67	28.7	0	47	0	0	100	114.2	0.744444	5.7	3.2	7.42164	1.20525	63.0433	I
161	0	66	32	1	120	0	0	81.5	82.8	0.822967	2	3.4	3.18059	1.31275	66.8795	I
118	0	60	18.4	1	48	0	0	91.1	92.1	0.829787	6.5	3.4	5.07536	1.20675	74.6843	I
78	0	55	18.8	1	35	0	0	100	129.6	0.760638	2.1	3.5	5.54912	1.13225	62.147	I
84	0	60	22	0	50	0	0	95.8	96.3	0.795139	2.4	3.5	5.10853	1.20425	66.5923	I
83	1	56	21.1	0	66	0	0	100	102.7	0.798054	7.9	3.8	6.14459	1.2595	64.1478	I
66	0	58	24.4	1	32	0	0	97.5	102.4	0.795652	1.9	3.9	5.00159	1.1675	63.228	I
168	1	61	29.4	1	44	0	0	84.6	94.2	0.712166	4.2	3.9	5.78571	1.2345	68.0932	I
114	0	60	28.9	1	37	0	0	94.6	87.1	0.867424	4.6	3.9	4.17615	1.169	53.6445	I
49	1	65	25.1	1	50	0	0	100	119.2	0.834112	4.4	4	6.6098	1.19425	56.7635	I
103	0	65	32	1	92	0	0	100	106.1	0.890476	5.6	4	3.74781	1.20025	59.6472	I
57	1	70	31.2	1	50	1	0	100	96.1	0.83871	4.9	4.5	4.17753	1.20275	65.9882	I
128	1	70	22.7	0	94	0	0	88.1	82.1	0.823529	3.6	4.6	4.26073	1.18475	60.5322	I
86	1	63	27.4	1	40	0	0	80	74.2	0.842105	3.9	4.7	5.7215	1.18975	54.552	I
80	0	66	38.4	1	108	0	0	94.5	97.5	0.806723	3.6	4.8	4.83583	1.248	64.9218	I
37	0	59	31.2	0	92	0	0	82.9	88.3	0.784314	5.4	5.1	5.01927	1.26375	60.072	I
19	1	60	30.5	1	55.5	0	0	90.9	83.4	0.863787	7	5.4	4.94649	1.228	59.4297	I
51	0	67	35.3	1	76.5	0	0	88.6	93.5	0.788018	4.6	5.7	4.97863	1.4195	71.2095	I
96	0	73	32.9	1	41.25	0	0	100	106.9	0.874372	4.7	5.8	4.32036	1.2175	64.9123	I
54	0	56	30.8	1	60	0	0	100	102.9	0.84	9.7	5.8	4.74897	1.21125	61.0007	I
157	1	57	31.6	1	81	0	0	96.5	93.9	0.823699	5.8	6	5.90887	1.24575	67.5717	I
145	1	57	29	0	120	0	0	60.5	77.5	0.62585	0.2	0.2	4.67611			II
162	1	62	25.8	1	100	0	0	92.5	110.4	0.657895	1.6	2.5	6.6944	1.29375	74.1445	II
139	0	51	36.1	1	34	1	0	43.1	66.4	0.551351	2.6	2.9	5.03409	1.352	68.9465	II
172	0	61	29.1	1	144	0	0	84.9	116.9	0.650718	3.4	3	4.10727	1.25225	80.1723	II
167	1	58	33.6	1	135	0	0	71.3	91	0.624294	5.3	3.2	6.6063	1.305	72.1903	II
41	0	55		0	30	0	0	60.3	73.7	0.648649	2.4	4.1	5.59622	1.3175	71.9338	II
22	0	58	27	1	138	0	0	35.9	57.4	0.52518	2.7	5.8	4.71936	1.4815	71.7652	II
17	1	64	22.1	0	73.5	0	0	46.8	69.8	0.528226	1.5	6.3	7.27448	1.2155	79.721	II
60	0	57	21.4	1	86	0	0	42	63.7	0.555556	6.1	6.3	4.88672	1.19425	69.9317	II
105	0	55	35.7	1	36	0	1	100	151.4	0.825243	8	6.6	4.73656	1.18325	55.961	I
88	1	69	25.2	0	114	0	1	100	131.3	0.701075	7.2	6.8	6.88703	1.2325	61.2565	I
26	1	57	24.3	1	37	0	1	100	116.1	0.706767	6.6	6.9	8.29571	1.19925	54.8387	I
99	0	58	21.3	0	43	0	1	100	121.9	0.80236	5.3	7	5.44358	1.1585	63.3197	I
115	0	53	33.7	1	54	1	1	82.3	95.1	0.733068	6.6	7.2	4.35885	1.2695	70.34	I
95	1	63	31.2	0	40	0	1	100	114.6	0.817746	8.6	8	7.08537	1.23425	64.2917	I
148	1	59	33.3	0	45	0	1	100	122	0.746171	8.7	8	6.86268	1.257	72.629	I
107	0	68	46.1	0	50	0	1	84.7	81.7	0.855491	6.9	8.3	4.03513	1.199	59.234	I
79	0	64	34.3	1	37	1	1	93.9	102	0.771863	9.5	8.5	4.99758	1.147	60.74	I
85	1	58	25.7	1	90	0	1	100	142.5	0.719298	17.3	9.8	6.26881	1.395	61.82	I
132	1	58	31.6	1	82	0	1	93.4	88.5	0.719136	10.6	11.6	6.30915	1.243	71.5323	I
126	1	58	21.5	0	64.5	0	1	93.7	104.4	0.718919	27.3	11.7	5.97452	1.18175	54.6185	I
169	1	59	37.1	1	120	0	1	92.8	89.4	0.818898	7.1	11.8	5.96139	1.35525	64.477	I
160	0	64	16.2	1	96	0	1	84	97.8	0.703125	9.2	12.3	3.91237	1.16675	71.1855	I
123	0	65	35.2	1	30	0	1	100	96.9	0.925134	10.5	12.3	3.20463	1.0625	61.6332	I
131	1	59	34.3	1	60	0	1	83.2	92	0.733333	17.1	18.4	7.43703	1.232	67.8093	I
146	0	69	28.3	1	100	0	1	54.6	70.6	0.635762	6.3	6.7	4.37745	1.2045	61.8428	II
76	0	67	20	0	102	0	1	56.1	77.2	0.583333	10.9	6.7	3.94005	1.19025	65.7445	II
94	1	56	22.2	0	40	0	1	94.4	117.1	0.648456	13.7	6.8	5.09772	1.2435	68.319	II
23	1	63	30.3	0	56	0	1	67.5	93.8	0.561097	8.2	6.9	7.41444	1.27975	62.2275	II
81	1	50	30.4	0	90	1	1	29	56.2	0.417722	11.8	7.6	4.60996	1.23875	56.6145	III
158	1	67	36.3	0	100	0	1	56.2	63.2	0.690909	6.9	7.7	6.54843	1.20225	72.8033	II
74	0	64	31.2	0	98	1	1	46.9	65.6	0.593548	5.7	7.8	4.54568	1.2415	64.6808	II
64	0	66	36	1	54	0	1	51.5	78.1	0.552632	4.4	8.8	6.44789	1.27725	69.0242	II
8	1	58	37.2	1	37	1	1	57	70.3	0.655502	8.9	8.9	4.96775	1.16525	60.0198	II
3	1	58	29.1	1	60	0	1	74.1	88.9	0.664908	11.1	8.9	7.77291	1.164	57.295	II
163	0	59	22.3	1	45	0	1	59.6	85.2	0.588235	6.1	9.1	5.48639	1.1815	65.246	II
164	1	57	36.8	1	43	1	1	58.7	88.4	0.526178	10.5	9.5	7.52439	1.23125	69.451	II
141	0	71	23.8	0	100	0	1	49.9	59.6	0.680672	12.2	9.5	4.46217	1.217	68.775	II
133	0	63	26	1	30	0	1	61.6	93.1	0.544974	6.1	9.7	3.98959	1.175	69.4357	II
9	1	73	30.7	0	50	0	1	42.4	51.3	0.629442	12.8	9.7	5.63886	1.23125	60.755	II
55	0	60	29.6	0	46	0	1	100	144.4	0.622535	11.6	9.8	6.6444	1.19525	62.626	II
6	0	77	30.7	0	48.75	0	1	52.1	76.3	0.546099	7.7	10	5.02904	1.24775	77.9895	II
42	0	71	28.4	1	50	0	1	68.8	95.7	0.591346	15.7	10.2	4.80383	1.23125	67.1882	II
21	1	74	30.8	0	120	1	1	57.5	65.9	0.664804	7.1	10.6	5.93016	1.18475	70.857	II
70	0	68	26.3	1	64	1	1	63.9	100.1	0.531746	10.1	10.7	6.46495	1.22225	62.4372	II
171	1	56	38	0	132	0	1	56.9	75.1	0.61674	10.6	10.9	4.5059	1.28525	63.962	II
150	1	65	28.9	0	94	0	1	59.4	87.9	0.538226	19.1	10.9	6.56633	1.23525	64.848	II
16	0	61	27.8	1	94	0	1	62.6	80.8	0.647368	1.6	11	5.44433	1.18175	60.4372	II
101	1	61	22.2	1	47	0	1	82.6	107.7	0.613982	14.6	11.2	5.32266	1.207	68.9333	II
31	1	65	26	0	156	1	1	46.2	72.2	0.5	5.1	11.3	5.97675	1.21375	70.9903	II
142	1	65	23.2	0	102	0	1	58.9	82.8	0.55848	18	11.3	6.35611	1.2135	56.3275	II
63	0	68	19.2	0	34	0	1	53.7	78.1	0.560811	5.3	11.6	4.49215	1.2115	67.8685	II
127	1	69	35.2	1	41	0	1	53.2	64.2	0.638132	9	12.1	6.71359	1.2695	65.0242	II
75	0	72	31.5	1	104	1	1	73.1	105	0.56383	20.5	12.1	3.75512	1.21	74.735	II
36	1	71	24.5	1	106	1	1	44.3	62.3	0.544747	9.2	12.3	6.71588	1.3115	66.631	II
68	1	65	23.1	1	44	1	1	64.5	84.6	0.598326	4.6	12.4	5.80628	1.21225	63.1517	II
30	1	58	40.7	1	40	0	1	80.7	92.4	0.694915	10.3	12.4	7.41812	1.28475	74.6472	II
56	0	74	26.1	0	60	0	1	49	100.4	0.39604	5.3	12.7	5.19489	1.185	63.8462	III
134	0	67	27.6	1	40	0	1	44.5	68.8	0.522293	14.9	12.7	4.35049	1.2025	66.2682	II
73	1	60	19.9	1	100	0	1	86.9	129	0.532468	14.6	12.9	8.21311	1.18625	67.6557	II
50	1	66	17.4	0	110	0	1	41.7	64.3	0.504425	14	13	6.89902	1.28275	59.8375	II
104	1	67	28.4	1	42	0	1	74.1	103.4	0.554688	18.7	13.3	5.33138	1.3455	74.285	II
40	0	68	27.3	0	30	0	1	61.7	88.5	0.557692	10	13.4	4.70877	1.24	73.175	II
44	0	63	27	1	96	0	1	100	160.8	0.672673	14.6	13.7		1.228	68.2005	II
61	1	64	18.5	0	102	0	1	72.2	117.8	0.487179	10.8	13.9	6.38554	1.17875	69.5062	III
5	1	68	23.1	1	82.5	0	1	65.3	98.4	0.513158	18.6	14	7.29483	1.2165	55.7575	II
147	1	68	21.5	1	50	0	1	63.3	99.2	0.491803	20.3	14	8.51198	1.259	60.1082	III
93	1	56	24.3	1	62	0	1	20.4	39.5	0.421875	11.2	14.1	5.85707	1.2525	69.6575	III
10	1	57	31.1	1	90	0	1	73.2	89.9	0.646739	16.3	14.4	7.57562	1.21625	61.9057	II
137	0	63	35.2	0	80	0	1	41	57.1	0.594828	14.6	14.7	4.23054	1.2155	67.0623	II
29	1	61	23.7	1	30	0	1	91.2	114.9	0.625	20.3	14.7	7.15327	1.2675	69.8312	II
25	0	65	24.5	1	47	0	1	56.2	69.7	0.679144	9	14.8	5.48991	1.1555	58.2662	II
112	1	68	29	0	120	1	1	46	60.5	0.59322	18.1	15.3	5.88092	1.21725	75.6725	II
155	1	68	33.1	0	94	0	1	85.8	104.6	0.63662	14.2	15.4	7.49059	1.29925	67.2985	II
12	1	69	27.7	1	47	1	1	45	75.1	0.461818	23.7	15.6	6.98065	1.17725	57.327	III
33	1	63	29.7	1	60	0	1	26.3	51.4	0.400922	16.9	16	8.46123	1.2065	57.911	III
39	0	61	24.9	1	32.25	1	1	34.8	81.9	0.349693	17.5	16.1	4.42152	1.28175	63.3815	III
48	1	58	21	1	84	0	1	36.2	80.8	0.362205	24.5	16.1	6.09272	1.2985	69.465	III
46	1	62	23.2	1	52	0	1	82.4	111.5	0.580435	21.3	16.3	7.00556	1.24975	72.6778	II
72	0	66	25	1	53	0	1	57.6	111.2	0.426724	14.8	16.4	6.44678	1.179	65.238	III
34	1	70	29.8	1	60	1	1	23.8	52.6	0.346154	14.9	16.5	6.5096	1.24625	67.9077	III
120	0	52	19.1	1	39	0	1	65.8	87.8	0.630332	34.3	16.8	4.64954	1.23125	64.053	II
11	1	66	25.5	1	50	1	1	39.3	57.6	0.545918	15.9	17.2	5.84176	1.09175	71.3323	II
47	1	58	25.2	1	43	0	1	72.8	98.4	0.587467	17	17.2	7.53189	1.30475	63.0427	II
32	1	62	26.2	0	34.5	0	1	54.6	79.1	0.550388	37.1	17.4	6.46736	1.2485	55.893	II
135	1	57	18.7	0	86	0	1	40.8	59.4	0.559783	2.7	17.5	5.22036	1.192	78.247	II
87	1	77	22.2	1	128	1	1	34.8	53.8	0.488636	15.5	18.1	5.66749	1.2555	69.4235	III
53	1	65	31.5	0	98	0	1	56.4	80.4	0.547112	29.6	18.1	7.45064	1.2885	70.7765	II
2	1	69	24.3	1	33.75	0	1	41.9	83.7	0.387833	19.5	18.3	6.87485	1.44175	70.482	III
102	1	63	30.8	1	147	0	1	46.9	80.1	0.457516	14	18.4	7.11395	1.22425	67.998	III
38	1	67	27	1	236	1	1	75	105.4	0.549505	17.1	18.7	7.24124	1.26825	64.0002	II
111	0	63	37.9	1	44	0	1	37.9	81.1	0.389474	23.7	20.2	4.62504	1.31225	67.9197	III
125	1	74	35.7	1	106	0	1	64.5	117.1	0.418675	25.3	20.2	6.21718	1.222	70.4057	III
52	1	69	30.1	1	96	0	1	47.7	92.5	0.397436	27.3	21.8	6.21185	1.33575	69.7408	III
130	1	58	22.3	1	72	0	1	78.7	96.7	0.64631	53.5	21.9	7.76641	1.30075	64.7175	II
136	1	63	23.7	1	35	0	1	72	103.8	0.544118	25.7	22.4	6.35581	1.2095	64.1462	II
7	1	77	21.9	1	93	0	1	100	124.4	0.604167	30.4	22.4	6.26478	1.19075	60.6827	II
35	1	65	20.7	1	37	1	1	97.4	122.3	0.626667	34.5	22.8	8.52011	1.20925	60.8235	II
166	1	68	16.3	1	52	0	1	39.5	72.6	0.422311	10.4	23.1	7.80368	1.18325	66.1265	III
98	1	69	24.4	0	80	0	1	18.1	41.6	0.333333	21.7	24.2	7.89668	1.2335	60.6193	III
58	1	65	26.3	1	38	0	1	24.9	67.2	0.288538	28.4	26.6	7.94489	1.24675	63.857	IV
153	0	57	25.1	1	42	0	1	34.8	76.2	0.383333	19.3	26.9	5.70819	1.19975	73.1847	III
71	1	72	26.4	0	100	0	1	74.4	116.2	0.507212	44	27.4	5.75514	1.22325	71.2417	II
4	1	70	20.4	1	58	0	1	61.9	73.4	0.655172	28.3	28.4	5.3258	1.0475	71.3538	II
59	1	71	20.2	1	100	1	1	27.5	64.5	0.327103	28.7	29	7.45538	1.188	71.1197	III
143	1	75	19.5	1	122	1	1	42.7	74.7	0.433333	29.5	29.1	7.01635	1.231	73.4002	III
165	1	58	31.6	1	40	0	1	37.6	75.5	0.39924	44.4	29.6	6.689	1.172	62.4203	III
69	1	65	25.3	1	76.5	0	1	47.7	82.9	0.452297	48	30	7.84556	1.1935	73.106	III
45	1	65	25.1	0	102	1	1	70.8	107.1	0.530864	38.2	31	5.1535	1.19275	61.0785	II
24	1	64	22.4	0	112	1	1	35.9	76	0.368771	43.5	33.2	8.25688			III
154	0	64	18	1	50	1	1	35.9	48.2	0.603306	48.8	33.8	3.70398	1.22725	69.0692	II
152	0	76	29	0	82	0	1	29.2	57.7	0.409091	44.3	34	4.88032	1.2365	63.7895	III
129	1	59	17.9	0	141	0	1	18	48.8	0.285714	29.6	34.7	7.53367	1.221	74.0113	IV
90	1	74	24.2	1	110	0	1	57	84.4	0.510703	55.7	35.8	7.17712	1.169	62.1957	II
124	1	74	21.7	0	100	0	1	42.9	84.6	0.383212	55.8	36.5	6.84929	1.22575		III
13	1	73	16.9	1	180	1	1	32	59.6	0.401338	29.5	36.6	8.68004	1.1805	67.1565	III
43	1	61	27.1	0	42	0	1	56.2	111.3	0.40051	47.8	38.5	8.93557	1.2475	70.842	III
28	0	56	21.6	1	44	0	1	38.9	68.4	0.478022	52.7	39.3	5.71455	1.27475	60.454	III
15	1	72	22.6	1	118	1	1	52.6	104.9	0.381068	48.7	39.8	9.06369	1.26125	62.5538	III
67	1	56	15.4	0	47	1	1	28.9	62.9	0.371681	39.4	42.7	6.87184	1.02075	61.961	III
14	1	73	27.6	0	79.5	1	1	29.3	56.6	0.394872	61.5	47.2	8.30212	1.418	73.3655	III
				110

## Sheet: Legend
Gender	0 = female	1 = male
Ethnicity	0 = white	1 = non-white
Phenotype	0 = NEP	1 = EP
Exacerbation episode	0 = no	1 = yes
